# Supplementary material for: Ref-1 drives ulcerative colitis induced systemic defects in hematopoietic cells
Source: Commun Biol. 2026 Mar 19;9:635. doi: 10.1038/s42003-026-09860-z (PMC13168444; doi:10.1038/s42003-026-09860-z)
Supplement: Supplementary file 3 — Supplementary Data 1 [file 42003_2026_9860_MOESM3_ESM.xlsx]

## Sheet: Fig. 1b
	Bone marrow (BM) cellularity = Cell No. × 106
Group	Veh				DSS+Veh				DSS+APX3330
Cell No.	76.47	56.96	61.71	78.11	89.11	85.65	109.07	93.57	66.47	80.71	81.63	76.1

## Sheet: Fig. 1c
	% of LSKs in BM
Group	Veh				DSS+Veh				DSS+APX3330
%	1.64	1.64	1.32	1.14	3.83	3.89	4.86	4.35	3.52	3.6	2.08	3.15

## Sheet: Fig. 1d
	% of LT-HSCs in BM
Group	Veh				DSS+Veh				DSS+APX3330
%	7.86	6.88	8.19	9.85	6	5.61	4.99	5.45	9.62	9.6	6.22	5.91

## Sheet: Fig. 1e
	% of MPPs in BM
Group	Veh				DSS+Veh				DSS+APX3330
%	9.72	11.9	13.3	14.4	6.83	6.97	5.33	5.72	12.1	12.9	11.3	8.27

## Sheet: Fig. 1f
	% of HPC2 cells in BM
Group	Veh				DSS+Veh				DSS+APX3330
%	7.46	7.94	9.34	6.81	9.22	9.51	12.4	11.5	8.96	8.84	7.37	7.03

## Sheet: Fig. 1h
	Spleen weight (Wt) in grams
Group	Veh				DSS+Veh				DSS+APX3330
Wt (gm)	0.068	0.0635	0.078	0.0761	1.009	0.6444	0.173	0.165	0.138	0.147	0.137	0.155

## Sheet: Fig. 1i
	Spleen cellularity = Cell No. × 106
Group	Veh				DSS+Veh				DSS+APX3330
Cell No.	66.92	76.1	44.43	65.16	175.95	161.33	95.97	81.64	81.77	34.14	71.37	50.53

## Sheet: Fig. 1j
	% of LSKs in spleen
Group	Veh				DSS+Veh				DSS+APX3330
%	0.69	0.59	0.49		0.73	1.5	1.13	0.75	0.58	0.54	0.53	0.44

## Sheet: Fig. 1k
	% of MPPs in spleen
Group	Veh				DSS+Veh				DSS+APX3330
%	0.23	0.77	1.09		4.7	1.52	3.48	2.38	1.75	3.07	3.94	1.7

## Sheet: Fig. 1l
	% of LKs in BM
Group	Veh				DSS+Veh				DSS+APX3330
%	7.23	7.69	6.69	5.94	9.24	9.13	10.5	7.99	9.65	9.5	7.44	9.68

[truncated: 84 more sheets: Fig. 1m, Fig. 1n, Fig. 1o, Fig. 1p, Fig. 1q, Fig. 1r, Fig. 1s, Fig. 1t, Fig. 2a, Fig. 2b, Fig. 2d, Fig. 2e, Fig. 2f, Fig. 2g, Fig. 2h, Fig. 2i, Fig. 2j, Fig. 2k, Fig. 2l, Fig. 2m …]
